# Supplementary material for: Utilizing immunomarking techniques to track Halyomorpha halys (Hemiptera: Pentatomidae) movement and distribution within a peach orchard
Source: PeerJ. 2016 May 11;4:e1997. doi: 10.7717/peerj.1997 (PMC4867716; doi:10.7717/peerj.1997)
Supplement: Data S1 — The raw data for the protein marking of adult Halyomorpha halys and peach leaves collected to assess the movement and distribution of the bugs within the peach orchard. [file peerj-04-1997-s001.xlsx]

## Sheet: Stink Bugs
ID #	Site	Date	Period	Day	Position	Gender	Plate	Bug	Milk positive = 1	Egg positive = 1	Both positive = 1
1	2	2013-05-21	1	1	Border	f	1	1	0	1	0
2	8	2013-05-21	1	1	Border	m	1	1	0	1	0
3	1	2013-05-24	1	3	Border	m	1	1	0	1	0
4	1	2013-05-24	1	3	Border	m	1	1	0	1	0
5	1	2013-05-24	1	3	Border	f	1	1	0	1	0
6	2	2013-05-24	1	3	Border	f	1	1	0	1	0
7	2	2013-05-24	1	3	Border	m	1	1	0	1	0
8	2	2013-05-24	1	3	Border	f	1	1	0	1	0
9	1	2013-05-25	1	5	Border	m	1	1	0	1	0
10	1	2013-05-28	1	7	Border	f	1	1	0	1	0
11	2	2013-05-29	1	7	Border	f	1	1	0	0	1
12	2	2013-05-29	1	7	Border	m	1	1	0	0	0
13	2	2013-05-29	1	7	Border	m	1	1	0	0	0
14	2	2013-05-29	1	7	Border	f	1	1	0	1	0
23	1	2013-06-01	2	1	Border	f	1	1	0	1	0
24	1	2013-06-01	2	1	Border	f	1	1	0	1	0
25	1	2013-06-01	2	1	Border	m	1	1	0	1	0
26	1	2013-06-01	2	1	Border	f	1	1	0	1	0
27	2	2013-06-01	2	1	Border	f	1	1	0	1	0
28	2	2013-06-01	2	1	Border	m	1	1	0	0	1
29	2	2013-06-01	2	1	Border	m	1	1	0	1	0
30	2	2013-06-01	2	1	Border	m	1	1	0	1	0
31	2	2013-06-01	2	1	Border	m	1	1	0	1	0
32	8	2013-06-01	2	1	Border	m	1	1	0	1	0
33	8	2013-06-01	2	1	Border	f	1	1	0	1	0
34	2	2013-06-02	2	1	Border	m	1	1	0	1	0
35	2	2013-06-02	2	1	Border	m	1	1	0	1	0
36	2	2013-06-02	2	1	Border	f	1	1	0	0	1
37	2	2013-06-02	2	1	Border	m	1	1	0	1	0
38	2	2013-06-02	2	1	Border	m	1	1	0	1	0
39	3	2013-06-02	2	1	Border	m	1	1	0	1	0
40	3	2013-06-02	2	1	Border	f	1	1	0	1	0
41	2	2013-06-03	2	3	Border	f	1	1	0	1	0
42	2	2013-06-03	2	3	Border	m	1	1	0	1	0
43	1	2013-06-06	2	5	Border	m	1	1	0	1	0
44	1	2013-06-06	2	5	Border	m	1	1	0	1	0
45	1	2013-06-06	2	5	Border	m	1	1	0	1	0
46	2	2013-06-06	2	5	Border	f	1	1	0	1	0
47	2	2013-06-06	2	5	Border	f	1	1	0	0	1
48	2	2013-06-06	2	5	Border	m	1	1	0	1	0
49	2	2013-06-06	2	5	Border	f	1	1	0	1	0
50	3	2013-06-06	2	5	Border	f	1	1	0	1	0
51	3	2013-06-06	2	5	Border	m	1	1	0	0	0
52	3	2013-06-06	2	5	Border	f	1	1	0	0	0
53	4	2013-06-06	2	5	Border	f	1	1	0	0	1
54	6	2013-06-06	2	5	Border	m	1	1	1	0	0
55	1	2013-06-09	2	7	Border	m	1	1	0	1	0
56	1	2013-06-09	2	7	Border	m	1	1	0	0	0
57	1	2013-06-09	2	7	Border	f	1	1	0	0	1
58	2	2013-06-09	2	7	Border	f	1	1	0	1	0
59	2	2013-06-09	2	7	Border	m	1	1	0	1	0
60	2	2013-06-09	2	7	Border	m	1	1	0	1	0
61	3	2013-06-09	2	7	Border	f	1	1	0	0	0
62	8	2013-06-09	2	7	Border	m	1	1	0	0	0
63	8	2013-06-09	2	7	Border	f	1	1	0	1	0
64	8	2013-06-09	2	7	Border	f	1	1	0	0	1
65	8	2013-06-09	2	7	Border	f	2	1	0	1	0
75	2	2013-07-13	3	1	Border	m	2	1	0	1	0
76	8	2013-07-13	3	1	Border	m	2	1	0	1	0
77	8	2013-07-13	3	1	Border	m	2	1	0	1	0
78	1	2013-07-17	3	5	Border	m	2	1	1	0	0
79	2	2013-07-17	3	5	Border	m	2	1	0	0	0
80	2	2013-07-17	3	5	Border	m	2	1	1	0	0
81	3	2013-07-17	3	5	Border	m	2	1	0	0	1
82	3	2013-07-17	3	5	Border	m	2	1	1	0	0
83	3	2013-07-17	3	5	Border	f	2	1	0	0	0
84	3	2013-07-17	3	5	Border	f	2	1	0	1	0
85	3	2013-07-17	3	5	Border	m	2	1	0	0	0
86	3	2013-07-17	3	5	Border	m	2	1	0	0	0
87	8	2013-07-17	3	5	Border	m	2	1	0	0	0
88	8	2013-07-17	3	5	Border	m	2	1	0	1	0
89	2	2013-07-19	3	7	Border	f	2	1	1	0	0
90	2	2013-07-19	3	7	Border	f	2	1	1	0	0
91	3	2013-07-19	3	7	Border	f	2	1	0	1	0
92	3	2013-07-19	3	7	Border	m	2	1	0	1	0
93	3	2013-07-19	3	7	Border	m	2	1	0	0	0
94	3	2013-07-19	3	7	Border	m	2	1	0	0	0
95	3	2013-07-19	3	7	Border	m	2	1	0	0	0
96	3	2013-07-19	3	7	Border	m	2	1	0	0	1
97	8	2013-07-19	3	7	Border	m	2	1	1	0	0
98	8	2013-07-19	3	7	Border	f	2	1	0	1	0
99	8	2013-07-19	3	7	Border	m	2	1	0	1	0
100	8	2013-07-19	3	7	Border	m	2	1	0	0	0
101	2	2013-07-30	4	1	Border	m	2	1	0	0	1
102	3	2013-07-30	4	1	Border	m	2	1	0	1	0
103	3	2013-07-30	4	1	Border	m	2	1	0	1	0
104	3	2013-07-30	4	1	Border	m	2	1	0	1	0
105	3	2013-07-30	4	1	Border	m	2	1	0	0	0
106	3	2013-07-30	4	1	Border	f	2	1	0	0	0
107	3	2013-07-30	4	1	Border	f	2	1	0	0	1
108	3	2013-07-30	4	1	Border	m	2	1	0	1	0
109	4	2013-07-30	4	1	Border	m	2	1	0	1	0
110	4	2013-07-30	4	1	Border	m	2	1	0	1	0
111	7	2013-07-30	4	1	Border	m	2	1	0	1	0
112	8	2013-07-30	4	1	Border	m	2	1	0	1	0
113	8	2013-07-30	4	1	Border	f	2	1	0	1	0
114	8	2013-07-30	4	1	Border	m	2	1	0	1	0
115	2	2013-07-31	4	1	Border	m	2	1	0	1	0
116	3	2013-07-31	4	1	Border	f	2	1	0	0	0
117	3	2013-07-31	4	1	Border	f	2	1	0	1	0
118	3	2013-07-31	4	1	Border	m	2	1	0	1	0
119	3	2013-07-31	4	1	Border	f	2	1	0	1	0
120	3	2013-07-31	4	1	Border	f	2	1	0	0	1
121	3	2013-07-31	4	1	Border	m	2	1	0	1	0
122	7	2013-07-31	4	1	Border	f	2	1	0	0	1
123	7	2013-07-31	4	1	Border	m	2	1	0	1	0
124	8	2013-07-31	4	1	Border	m	2	1	0	1	0
125	8	2013-07-31	4	1	Border	m	2	1	0	1	0
126	9	2013-07-31	4	1	Border	m	2	1	0	1	0
127	1	2013-08-02	4	3	Border	m	2	1	0	0	0
128	1	2013-08-02	4	3	Border	f	2	1	1	0	0
129	2	2013-08-02	4	3	Border	m	3	1	0	1	0
130	2	2013-08-02	4	3	Border	f	3	1	0	0	0
131	3	2013-08-02	4	3	Border	m	3	1	0	1	0
132	3	2013-08-02	4	3	Border	f	3	1	0	0	0
133	3	2013-08-02	4	3	Border	f	3	1	0	0	0
134	3	2013-08-02	4	3	Border	f	3	1	0	1	0
135	3	2013-08-02	4	3	Border	m	3	1	0	0	0
136	3	2013-08-02	4	3	Border	m	3	1	0	1	0
137	4	2013-08-02	4	3	Border	f	3	1	0	0	1
138	4	2013-08-02	4	3	Border	f	3	1	0	0	1
139	7	2013-08-02	4	3	Border	m	3	1	0	1	0
140	7	2013-08-02	4	3	Border	m	3	1	0	1	0
141	7	2013-08-02	4	3	Border	m	3	1	0	0	0
142	8	2013-08-02	4	3	Border	f	3	1	0	1	0
143	8	2013-08-02	4	3	Border	m	3	1	1	0	0
144	8	2013-08-02	4	3	Border	f	3	1	0	1	0
145	8	2013-08-02	4	3	Border	m	3	1	0	1	0
146	8	2013-08-02	4	3	Border	f	3	1	0	0	0
147	8	2013-08-02	4	3	Border	m	3	1	0	0	0
148	2	2013-08-04	4	5	Border	m	3	1	0	0	0
149	2	2013-08-04	4	5	Border	f	3	1	0	0	0
150	2	2013-08-04	4	5	Border	f	3	1	0	0	0
151	3	2013-08-04	4	5	Border	f	3	1	0	1	0
152	3	2013-08-04	4	5	Border	m	3	1	0	1	0
153	3	2013-08-04	4	5	Border	m	3	1	0	0	0
154	3	2013-08-04	4	5	Border	m	3	1	0	0	1
155	4	2013-08-04	4	5	Border	m	3	1	0	0	0
156	8	2013-08-04	4	5	Border	f	3	1	0	0	0
157	8	2013-08-04	4	5	Border	m	3	1	0	0	0
158	15	2013-05-24	1	3	Interior	f	3	1	0	0	0
159	12	2013-05-28	1	7	Interior	f	3	1	0	0	0
160	14	2013-05-28	1	7	Interior	m	3	1	1	0	0
161	15	2013-05-28	1	7	Interior	m	3	1	1	0	0
162	10	2013-05-29	1	7	Interior	f	3	1	0	0	0
163	10	2013-05-29	1	7	Interior	m	3	1	0	0	0
169	10	2013-06-01	2	1	Interior	f	3	1	0	1	0
172	12	2013-06-01	2	1	Interior	m	3	1	0	1	0
173	10	2013-06-01	2	1	Interior	m	3	1	0	0	0
174	10	2013-06-01	2	1	Interior	m	3	1	0	0	0
175	10	2013-06-01	2	1	Interior	m	3	1	0	0	0
176	10	2013-06-01	2	1	Interior	m	3	1	1	0	0
177	10	2013-06-01	2	1	Interior	f	3	1	0	0	0
178	10	2013-06-01	2	1	Interior	m	3	1	0	0	0
179	11	2013-06-01	2	1	Interior	f	3	1	0	0	0
180	11	2013-06-01	2	1	Interior	m	3	1	0	0	0
181	12	2013-06-01	2	1	Interior	f	3	1	0	0	0
182	12	2013-06-01	2	1	Interior	f	3	1	1	0	0
183	12	2013-06-01	2	1	Interior	f	3	1	1	0	0
184	9	2013-06-02	2	1	Interior	f	3	1	0	0	0
185	9	2013-06-02	2	1	Interior	m	3	1	1	0	0
186	10	2013-06-02	2	1	Interior	m	3	1	1	0	0
187	11	2013-06-02	2	1	Interior	f	3	1	1	0	0
188	12	2013-06-02	2	1	Interior	f	3	1	0	0	1
189	9	2013-06-06	2	5	Interior	m	3	1	1	0	0
190	10	2013-06-06	2	5	Interior	f	3	1	1	0	0
191	10	2013-06-06	2	5	Interior	f	3	1	1	0	0
192	10	2013-06-06	2	5	Interior	m	3	1	0	0	0
193	11	2013-06-06	2	5	Interior	m	4	1	0	0	0
194	11	2013-06-06	2	5	Interior	f	4	1	0	0	0
195	11	2013-06-06	2	5	Interior	m	4	1	0	1	0
196	12	2013-06-06	2	5	Interior	m	4	1	0	0	0
197	12	2013-06-06	2	5	Interior	m	4	1	0	0	0
198	11	2013-06-09	2	7	Interior	f	4	1	0	0	0
199	11	2013-06-09	2	7	Interior	m	4	1	0	0	0
200	12	2013-06-09	2	7	Interior	f	4	1	1	0	0
201	12	2013-06-09	2	7	Interior	f	4	1	0	0	0
202	12	2013-06-09	2	7	Interior	f	4	1	1	0	0
203	13	2013-06-09	2	7	Interior	m	4	1	0	0	0
211	11	2013-07-13	3	1	Interior	f	4	1	0	0	0
212	9	2013-07-15	3	3	Interior	f	4	1	1	0	0
213	10	2013-07-15	3	3	Interior	f	4	1	0	0	0
214	11	2013-07-15	3	3	Interior	m	4	1	0	0	0
215	12	2013-07-17	3	5	Interior	f	4	1	0	0	0
216	12	2013-07-17	3	5	Interior	f	4	1	1	0	0
217	9	2013-07-19	3	7	Interior	f	4	1	0	0	0
218	9	2013-07-19	3	7	Interior	f	4	1	0	0	0
219	9	2013-07-19	3	7	Interior	f	4	1	0	0	0
220	9	2013-07-19	3	7	Interior	f	4	1	0	1	0
221	10	2013-07-19	3	7	Interior	m	4	1	1	0	0
222	11	2013-07-19	3	7	Interior	f	4	1	0	0	0
223	11	2013-07-19	3	7	Interior	m	4	1	0	0	0
224	12	2013-07-19	3	7	Interior	m	4	1	0	0	0
225	12	2013-07-19	3	7	Interior	m	4	1	1	0	0
226	12	2013-07-19	3	7	Interior	f	4	1	0	0	0
227	9	2013-07-30	4	1	Interior	f	4	1	0	0	1
228	9	2013-07-30	4	1	Interior	m	4	1	0	0	0
229	11	2013-07-30	4	1	Interior	m	4	1	0	0	0
230	11	2013-07-30	4	1	Interior	m	4	1	0	0	1
231	11	2013-07-30	4	1	Interior	f	4	1	0	0	0
232	12	2013-07-30	4	1	Interior	m	4	1	0	0	1
233	12	2013-07-30	4	1	Interior	f	4	1	1	0	0
234	12	2013-07-30	4	1	Interior	m	4	1	1	0	0
235	12	2013-07-30	4	1	Interior	f	4	1	1	0	0
236	11	2013-07-31	4	1	Interior	f	4	1	0	1	0
237	12	2013-07-31	4	1	Interior	m	4	1	0	0	0
238	12	2013-07-31	4	1	Interior	f	4	1	0	0	0
239	12	2013-07-31	4	1	Interior	f	4	1	0	0	0
240	12	2013-07-31	4	1	Interior	m	4	1	0	0	1
241	12	2013-08-02	4	3	Interior	m	4	1	1	0	0
242	12	2013-08-02	4	3	Interior	m	4	1	0	1	0
243	12	2013-08-02	4	3	Interior	f	4	1	0	0	0
244	12	2013-08-02	4	3	Interior	m	4	1	0	0	0
245	13	2013-08-02	4	3	Interior	m	4	1	0	0	0
246	13	2013-08-02	4	3	Interior	f	4	1	0	0	0
247	12	2013-08-04	4	5	Interior	m	4	1	0	0	0
248	13	2013-08-04	4	5	Interior	m	4	1	0	0	0
249	13	2013-08-04	4	5	Interior	f	4	1	1	0	0
250	13	2013-08-04	4	5	Interior	f	4	1	0	0	0
251	16	2013-08-04	4	5	Interior	f	4	1	1	0	0
252	16	2013-08-04	4	5	Interior	m	4	1	0	0	0

## Sheet: Leaf samples
ID	Type	Date	Period	Day	Position	Milk positive = 1	Egg positive = 1	Both positive = 1
1	Leaf	2013-05-20	1	0	Border	0	0	0
2	Leaf	2013-05-20	1	0	Border	0	1	0
3	Leaf	2013-05-20	1	0	Border	0	1	0
4	Leaf	2013-05-20	1	0	Border	0	1	0
5	Leaf	2013-05-20	1	0	Border	0	1	0
6	Leaf	2013-05-20	1	0	Border	0	1	0
7	Leaf	2013-05-20	1	0	Border	0	1	0
8	Leaf	2013-05-20	1	0	Border	0	0	0
9	Leaf	2013-05-24	1	4	Border	0	1	0
10	Leaf	2013-05-24	1	4	Border	0	1	0
11	Leaf	2013-05-24	1	4	Border	0	0	1
12	Leaf	2013-05-24	1	4	Border	0	1	0
13	Leaf	2013-05-24	1	4	Border	0	1	0
14	Leaf	2013-05-24	1	4	Border	0	0	0
15	Leaf	2013-05-24	1	4	Border	0	1	0
16	Leaf	2013-05-24	1	4	Border	0	0	0
17	Leaf	2013-05-30	2	0	Border	0	1	0
18	Leaf	2013-05-30	2	0	Border	0	1	0
19	Leaf	2013-05-30	2	0	Border	0	1	0
20	Leaf	2013-05-30	2	0	Border	0	1	0
21	Leaf	2013-05-30	2	0	Border	0	1	0
22	Leaf	2013-05-30	2	0	Border	0	1	0
23	Leaf	2013-05-30	2	0	Border	0	1	0
24	Leaf	2013-05-30	2	0	Border	0	0	0
25	Leaf	2013-05-20	1	0	Interior	0	0	0
26	Leaf	2013-05-20	1	0	Interior	0	0	0
27	Leaf	2013-05-20	1	0	Interior	0	1	0
28	Leaf	2013-05-20	1	0	Interior	1	0	0
29	Leaf	2013-05-20	1	0	Interior	1	0	0
30	Leaf	2013-05-20	1	0	Interior	0	0	0
31	Leaf	2013-05-20	1	0	Interior	0	0	0
32	Leaf	2013-05-20	1	0	Interior	1	0	0
33	Leaf	2013-05-24	1	4	Interior	0	0	0
34	Leaf	2013-05-24	1	4	Interior	0	0	0
35	Leaf	2013-05-24	1	4	Interior	0	0	0
36	Leaf	2013-05-24	1	4	Interior	0	0	0
37	Leaf	2013-05-24	1	4	Interior	0	0	0
38	Leaf	2013-05-24	1	4	Interior	0	0	0
39	Leaf	2013-05-24	1	4	Interior	1	0	0
40	Leaf	2013-05-24	1	4	Interior	1	0	0
41	Leaf	2013-05-30	2	0	Interior	0	0	0
42	Leaf	2013-05-30	2	0	Interior	0	1	0
43	Leaf	2013-05-30	2	0	Interior	0	1	0
44	Leaf	2013-05-30	2	0	Interior	0	1	0
45	Leaf	2013-05-30	2	0	Interior	0	1	0
46	Leaf	2013-05-30	2	0	Interior	1	0	0
47	Leaf	2013-05-30	2	0	Interior	1	0	0
48	Leaf	2013-05-30	2	0	Interior	1	0	0
57	Leaf	2013-06-06	2	4	Border	0	1	0
58	Leaf	2013-06-06	2	4	Border	0	1	0
59	Leaf	2013-06-06	2	4	Border	0	1	0
60	Leaf	2013-06-06	2	4	Border	0	1	0
61	Leaf	2013-06-06	2	4	Border	0	1	0
62	Leaf	2013-06-06	2	4	Border	0	1	0
63	Leaf	2013-06-06	2	4	Border	0	1	0
64	Leaf	2013-06-06	2	4	Border	0	0	0
81	Leaf	2013-06-06	2	4	Interior	0	0	0
82	Leaf	2013-06-06	2	4	Interior	1	0	0
83	Leaf	2013-06-06	2	4	Interior	1	0	0
84	Leaf	2013-06-06	2	4	Interior	0	0	0
85	Leaf	2013-06-06	2	4	Interior	0	0	0
86	Leaf	2013-06-06	2	4	Interior	0	0	0
87	Leaf	2013-06-06	2	4	Interior	1	0	0
88	Leaf	2013-06-06	2	4	Interior	1	0	0
97	Leaf	2013-07-13	3	0	Border	0	0	0
98	Leaf	2013-07-13	3	0	Border	0	1	0
99	Leaf	2013-07-13	3	0	Border	0	0	0
100	Leaf	2013-07-13	3	0	Border	0	1	0
101	Leaf	2013-07-13	3	0	Border	0	1	0
102	Leaf	2013-07-13	3	0	Border	0	0	0
103	Leaf	2013-07-13	3	0	Border	0	0	0
104	Leaf	2013-07-13	3	0	Border	0	0	0
117	Leaf	2013-07-17	3	4	Border	0	1	0
118	Leaf	2013-07-17	3	4	Border	0	1	0
119	Leaf	2013-07-17	3	4	Border	0	1	0
120	Leaf	2013-07-17	3	4	Border	0	1	0
121	Leaf	2013-07-17	3	4	Border	0	1	0
122	Leaf	2013-07-17	3	4	Border	0	1	0
123	Leaf	2013-07-17	3	4	Border	0	0	0
124	Leaf	2013-07-17	3	4	Border	0	1	0
137	Leaf	2013-07-30	4	0	Border	0	1	0
138	Leaf	2013-07-30	4	0	Border	0	1	0
139	Leaf	2013-07-30	4	0	Border	0	1	0
140	Leaf	2013-07-30	4	0	Border	0	1	0
141	Leaf	2013-07-30	4	0	Border	0	0	0
142	Leaf	2013-07-30	4	0	Border	0	1	0
143	Leaf	2013-07-30	4	0	Border	0	1	0
144	Leaf	2013-07-30	4	0	Border	0	1	0
169	Leaf	2013-08-04	4	4	Border	0	1	0
170	Leaf	2013-08-04	4	4	Border	0	1	0
171	Leaf	2013-08-04	4	4	Border	0	1	0
172	Leaf	2013-08-04	4	4	Border	0	1	0
173	Leaf	2013-08-04	4	4	Border	0	1	0
174	Leaf	2013-08-04	4	4	Border	0	1	0
175	Leaf	2013-08-04	4	4	Border	0	1	0
176	Leaf	2013-08-04	4	4	Border	0	1	0
187	Leaf	2013-07-13	3	0	Interior	0	0	0
188	Leaf	2013-07-13	3	0	Interior	1	0	0
189	Leaf	2013-07-13	3	0	Interior	1	0	0
190	Leaf	2013-07-13	3	0	Interior	0	0	0
191	Leaf	2013-07-13	3	0	Interior	1	0	0
192	Leaf	2013-07-13	3	0	Interior	0	0	0
193	Leaf	2013-07-13	3	0	Interior	1	0	0
194	Leaf	2013-07-13	3	0	Interior	0	0	0
209	Leaf	2013-07-17	3	4	Interior	1	0	0
210	Leaf	2013-07-17	3	4	Interior	0	0	0
211	Leaf	2013-07-17	3	4	Interior	0	0	0
212	Leaf	2013-07-17	3	4	Interior	1	0	0
213	Leaf	2013-07-17	3	4	Interior	1	0	0
214	Leaf	2013-07-17	3	4	Interior	0	0	0
215	Leaf	2013-07-17	3	4	Interior	1	0	0
216	Leaf	2013-07-17	3	4	Interior	1	0	0
227	Leaf	2013-07-30	4	0	Interior	1	0	0
228	Leaf	2013-07-30	4	0	Interior	1	0	0
229	Leaf	2013-07-30	4	0	Interior	1	0	0
230	Leaf	2013-07-30	4	0	Interior	1	0	0
231	Leaf	2013-07-30	4	0	Interior	1	0	0
232	Leaf	2013-07-30	4	0	Interior	1	0	0
233	Leaf	2013-07-30	4	0	Interior	1	0	0
234	Leaf	2013-07-30	4	0	Interior	1	0	0
257	Leaf	2013-08-04	4	4	Interior	0	1	0
258	Leaf	2013-08-04	4	4	Interior	0	0	0
261	Leaf	2013-08-04	4	4	Interior	1	0	0
262	Leaf	2013-08-04	4	4	Interior	0	0	1
263	Leaf	2013-08-04	4	4	Interior	0	0	1
264	Leaf	2013-08-04	4	4	Interior	0	0	0
265	Leaf	2013-08-04	4	4	Interior	1	0	0
266	Leaf	2013-08-04	4	4	Interior	1	0	0
